# Supplementary material for: Sleep supports the consolidation of newly learned statistical concepts
Source: Q J Exp Psychol (Hove). 2025 Jan 23;78(11):2510–25. doi: 10.1177/17470218251317885 (PMC12531401; doi:10.1177/17470218251317885)
Supplement: sj-csv-1-qjp-10.1177_17470218251317885 – Supplemental material for Sleep supports the consolidation of newly learned statistical concepts [file sj-csv-1-qjp-10.1177_17470218251317885.csv]

Anon_ID	Category	Group	Session 1	Session 2	Sex	Sample	Neurodivergence	Age	Education Level	PSQI_Total	MSEAQ_Total	SSS_1	SSS_2	bedtime_converted	How long (in minutes) did it take you to fall asleep last night? - Number of minutes	Bedtime+SOL	Wake_upTime_SR	Sleep_time_Calc	Sleep_Time_SR	MSEAQ_1	MSEAQ_2	MSEAQ_3	MSEAQ_4	MSEAQ_5	MSEAQ_6	MSEAQ_7	MSEAQ_8	MSEAQ_9	MSEAQ_10	MSEAQ_11	MSEAQ_12	MSEAQ_13	MSEAQ_14	MSEAQ_15	MSEAQ_16	MSEAQ_17	MSEAQ_18	MSEAQ_19	MSEAQ_20	MSEAQ_21	MSEAQ_22	MSEAQ_23	MSEAQ_24	MSEAQ_25	MSEAQ_26	MSEAQ_27	MSEAQ_28	MSEAQ_29	PSQI_BedTime
1	P Value	Sleep	-0.264353594	0.554014446	Female	SONA	No	19	Further Education level (AS/A level)	3	72	1	2	22:30:00	00:30:00	23:00:00	07:45:00	08:45:00	07:30:00	3	2	3	2	2	2	2	3	3	2	2	3	2	3	2	3	3	2	2	2	2	3	2	3	3	2	3	2	4	03:00:00
2	P Value	Sleep	0.483443666	0.221501768	Female	SONA	No		Secondary School level (GCSE, O level, NVQ)	4	66	1	2	01:00:00	00:10:00	01:10:00	09:50:00	08:40:00	06:30:00	3	1	1	2	2	1	3	2	2	3	2	2	2	3	2	3	2	2	2	3	3	2	3	2	2	2	3	2	4	22:00:00
3	P Value	Sleep	0.735505957	1.550507298	Female	SONA	Yes	29	Further Education level (AS/A level)	5	54	2	2	21:30:00	00:20:00	21:50:00	07:00:00	09:10:00	06:00:00	1	2	2	1	3	2	2	2	2	2	2	2	1	4	1	2	2	1	1	2	2	2	2	2	2	2	2	1	2	21:30:00
4	P Value	Sleep	0.660453745	0.568313503	Female	SONA	No	18	Further Education level (AS/A level)	5	92	2	2	22:00:00	02:00:00	00:00:00	07:00:00	07:00:00	07:00:00	3	4	4	2	3	3	4	3	3	3	3	4	3	3	3	3	4	3	3	3	3	3	3	3	3	3	3	3	4	22:00:00
5	P Value	Sleep	0.803913235	0.476454135	Male	SONA	No	18	Further Education level (AS/A level)	6	88	2	2	22:30:00	00:30:00	23:00:00	08:00:00	09:00:00	09:00:00	3	3	3	3	3	3	3	3	3	3	3	3	3	3	3	3	3	3	3	3	3	3	3	3	3	3	3	3	4	01:00:00
6	P Value	Sleep	-1.132338878	-0.406628137	Female	SONA	No	18	Further Education level (AS/A level)	3	90	2	1	23:00:00	00:10:00	23:10:00	07:50:00	08:40:00	08:40:00	3	2	4	4	4	2	4	3	4	4	3	4	3	1	3	3	3	3	3	4	3	3	3	2	3	3	2	3	4	23:00:00
7	P Value	Sleep	0.025969087	-1.104830119	Female	SONA	No	18	Further Education level (AS/A level)	4	71	2	2	01:20:00	00:05:00	01:25:00	08:15:00	06:50:00	07:00:00	3	2	2	2	3	2	3	2	1	3	3	3	1	3	3	4	3	3	1	1	3	3	2	1	5	2	2	2	3	00:00:00
8	P Value	Sleep	0.21751037	0.931507169	Female	SONA	No	24	Further Education level (AS/A level)	4	69	1	2	22:00:00	00:01:00	22:01:00	08:00:00	09:59:00	08:00:00	2	3	2	3	3	3	2	2	2	2	3	3	2	2	3	3	2	3	2	2	2	2	2	2	3	2	2	2	3	22:00:00
9	P Value	Sleep	1.223103685	0.732692277	Female	SONA	No	18	Further Education level (AS/A level)	2	98	1	1	00:00:00	00:05:00	00:05:00	08:15:00	08:10:00	08:00:00	4	3	3	3	3	3	4	3	3	3	3	3	3	3	3	4	5	4	3	3	3	3	3	4	4	3	5	3	4	01:00:00
10	P Value	Sleep	0.581483698	1.693286192	Female	SONA	No	18	Further Education level (AS/A level)	4	87	2	2	23:20:00	00:20:00	23:40:00	07:10:00	07:30:00	08:00:00	2	2	4	3	4	2	3	4	2	4	3	3	2	2	3	4	4	3	3	4	3	2	4	2	3	3	2	4	3	22:30:00
11	P Value	Sleep	-0.581276035	-0.29909377	Female	SONA	No	28	Further Education level (AS/A level)	4	81	2	2	23:10:00	00:20:00	23:30:00	05:30:00	06:00:00	06:20:00	3	2	3	4	3	3	3	3	3	3	2	3	2	2	4	3	3	3	2	3	3	2	3	3	3	2	2	3	3	22:30:00
12	P Value	Sleep	-0.054696898	-0.606382429	Female	SONA	No		Further Education level (AS/A level)	4	70	1	2	23:50:00	00:10:00	00:00:00	07:45:00	07:45:00	07:30:00	2	2	2	2	3	2	2	3	2	3	4	2	1	3	3	3	3	2	1	2	3	2	3	2	2	2	3	3	3	23:00:00
13	P Value	Sleep	1.280197637	0.242275502	Male	SONA	No	19	Further Education level (AS/A level)	5	101	3	2	00:00:00	01:00:00	01:00:00	08:00:00	07:00:00	07:00:00	5	3	4	3	3	3	4	3	3	4	3	4	4	4	3	4	4	3	3	4	3	3	3	2	4	4	3	3	5	00:00:00
14	P Value	Sleep	1.131563279	1.106887252	Female	SONA	No	23	Secondary School level (GCSE, O level, NVQ)	5	83	2	2	02:00:00	01:00:00	03:00:00	09:00:00	06:00:00	06:00:00	4	2	2	3	3	2	3	3	3	4	4	3	3	1	4	4	3	3	2	3	3	3	3	3	3	2	2	3	2	00:00:00
15	P Value	Sleep	0.748465128	0.040451473	Male	SONA	No	21	Further Education level (AS/A level)	5	51	3	1	01:00:00	00:20:00	01:20:00	08:00:00	06:40:00	07:00:00	3	2	2	1	2	2	3	2	1	1	4	2	1	2	2	2	3	1	1	1	1	2	1	1	1	3	2	1	1	00:00:00
16	P Value	Sleep	0.253277585	0.316801777	Female	SONA	No	20	Further Education level (AS/A level)	3	69	2	1	21:40:00	00:35:00	22:15:00	06:55:00	08:40:00	06:36:00	2	2	1	2	3	2	3	2	1	3	2	3	2	2	3	3	2	2	2	2	3	4	3	2	3	2	2	4	2	00:30:00
17	P Value	Sleep	-1.479085362	-0.02413821	Female	SONA	No	20	Further Education level (AS/A level)	5	82	1	2	23:00:00	00:30:00	23:30:00	07:00:00	07:30:00	08:00:00	3	2	3	3	3	3	3	3	2	3	3	3	3	2	3	3	3	3	2	3	3	3	3	3	3	3	2	3	3	23:30:00
18	P Value	Sleep	1.847711663	1.390896121	Female	Prolific	No	21	Further Education level (Highschool Diploma/AS/A level)	6	96	1	1	23:30:00	00:30:00	00:00:00	07:30:00	07:30:00	06:30:00	Not Applicable	3	3	3	4	4	3	4	3	4	Not Applicable	3	4	1	4	3	4	4	4	4	4	5	3	4	4	4	4	3	3	00:00:00
19	P Value	Sleep	1.204662001	0.788074242	Female	Prolific	No	24	Further Education level (Highschool Diploma/AS/A level)	4	75	3	1	23:00:00	00:30:00	23:30:00	07:15:00	07:45:00	07:00:00	Not Applicable	3	3	3	3	2	3	3	3	3	2	3	3	1	3	3	3	3	4	2	3	3	3	Not Applicable	Not Applicable	3	3	2	2	21:30:00
20	P Value	Sleep	0.974102335	2.948744553	Female	Prolific	No	21	Higher Education - Undergraduate level (BA/BSc/Degree with Honou...	4	54	2	2	23:35:00	00:10:00	23:45:00	09:45:00	10:00:00	09:30:00	Not Applicable	2	Not Applicable	2	1	2	1	5	3	3	Not Applicable	3	1	1	1	3	3	1	4	3	3	3	2	Not Applicable	Not Applicable	2	2	2	1	22:30:00
21	P Value	Sleep	0.787461835	2.156567803	Female	Prolific	No	21	Further Education level (Highschool Diploma/AS/A level)	5	62	2	3	23:30:00	01:00:00	00:30:00	09:30:00	09:00:00	08:30:00	3	3	2	2	4	2	2	2	1	2	4	3	1	3	2	3	1	2	2	2	2	1	1	1	2	3	1	2	3	00:00:00
22	P Value	Sleep	-0.393778749	-0.633768428	Female	Prolific	No	23	Higher Education - Undergraduate level (BA/BSc/Degree with Honou...	5	96	1	2	22:00:00	01:30:00	23:30:00	07:00:00	07:30:00	06:30:00	4	1	4	3	3	5	3	4	1	3	4	3	3	3	4	4	3	5	3	1	3	3	3	4	4	4	5	3	3	23:00:00
23	P Value	Sleep	-1.149875848	1.095167479	Male	Prolific	No	19	Secondary School level (GED/GCSE, O level, NVQ)	4	91	2	2	00:00:00	00:40:00	00:40:00	07:15:00	06:35:00	07:00:00	2	2	3	4	3	3	4	3	2	4	5	5	4	2	4	3	2	4	5	3	3	2	2	1	4	3	2	3	4	04:00:00
24	P Value	Sleep	1.851261796	0.706576275	Male	Prolific	No	21	Higher Education - Undergraduate level (BA/BSc/Degree with Honou...	5	77	2	1	22:45:00	00:10:00	22:55:00	07:30:00	08:35:00	07:45:00	3	2	3	3	3	2	4	2	3	3	2	3	2	3	2	3	4	2	2	3	3	3	2	2	3	1	2	3	4	00:00:00
25	P Value	Sleep	-2.098342891	-1.929067574	Female	Prolific	No	34	Higher Education - Postgraduate level (Masters degree, Postgradu...	6	102	1	1	22:30:00	00:30:00	23:00:00	07:50:00	08:50:00	08:00:00	4	1	4	4	4	3	4	3	5	5	3	4	4	2	3	4	4	3	3	5	4	3	5	3	3	1	1	5	5	23:00:00
26	P Value	Sleep	0.064535433	0.762557719	Male	Prolific	No	30	Higher Education - Undergraduate level (BA/BSc/Degree with Honou...	4	83	2	2	22:45:00	00:10:00	22:55:00	07:30:00	08:35:00	07:45:00	5	2	1	4	3	2	4	2	5	3	2	4	2	3	4	5	2	2	2	4	3	2	3	1	2	2	1	3	5	23:30:00
27	P Value	Sleep	1.629458339	0.144738427	Female	Prolific	No	21	Higher Education - Undergraduate level (BA/BSc/Degree with Honou...	5	59	3	2	23:00:00	00:30:00	23:30:00	07:00:00	07:30:00	07:00:00	3	3	2	2	2	3	2	1	1	3	2	3	1	1	1	3	3	3	2	2	2	2	1	1	2	1	1	2	4	23:30:00
28	P Value	Sleep	-0.395771161	-0.360105237	Female	Prolific	No	23	Higher Education - Undergraduate level (BA/BSc/Degree with Honou...	6	76	3	2	00:00:00	00:40:00	00:40:00	08:30:00	07:50:00	07:00:00	3	3	2	4	3	1	3	2	4	3	2	3	3	2	2	3	2	1	4	4	3	2	4	1	2	2	2	3	3	01:30:00
29	P Value	Wake	-1.963882536	-2.083572186	Female	SONA	No	20	Further Education level (AS/A level)	4	63	2	1	00:00:00	00:10:00	00:10:00	08:30:00	08:20:00	08:30:00	2	1	1	2	1	1	4	2	2	4	2	3	1	2	1	4	2	2	2	2	3	3	2	2	2	2	3	2	3	23:00:00
30	P Value	Wake	0.376692051	-2.355839523	Female	SONA	No		Further Education level (AS/A level)	4	89	1	2	23:00:00	00:20:00	23:20:00	07:30:00	08:10:00	08:00:00	3	2	4	3	4	3	4	3	3	3	3	4	3	3	3	3	4	3	3	3	3	3	3	2	3	2	2	3	4	00:00:00
31	P Value	Wake	-0.090627532	-0.199080439	Female	SONA	No	20	Further Education level (AS/A level)	6	54	1	2	21:30:00	00:20:00	21:50:00	06:00:00	08:10:00	08:30:00	1	1	2	3	2	1	4	2	1	3	2	1	2	2	1	3	4	3	1	1	1	3	1	2	2	1	1	1	2	23:00:00
32	P Value	Wake	-0.634452901	-1.945104177	Female	SONA	No	18	Further Education level (AS/A level)	6	62	2	2	00:15:00	00:10:00	00:25:00	07:30:00	07:05:00	07:00:00	3	1	2	1	3	2	3	3	1	2	2	2	1	3	1	4	3	3	1	2	2	3	2	2	3	2	3	1	1	01:00:00
33	P Value	Wake	-1.029293365	-0.145233085	Male	SONA	No	23	Further Education level (AS/A level)	3	139	2	2	01:00:00	00:10:00	01:10:00	07:45:00	06:35:00	06:45:00	5	5	5	5	5	5	5	5	5	5	5	5	5	3	5	5	5	5	5	5	5	5	5	5	5	5	3	5	3	00:00:00
34	P Value	Wake	-0.291495669	-0.275700499	Female	SONA	No	20	Further Education level (AS/A level)	3	106	2	2	23:00:00	00:10:00	23:10:00	06:30:00	07:20:00	06:00:00	2	3	4	4	4	4	5	4	3	3	5	3	3	2	3	5	5	4	3	4	4	4	4	4	3	3	4	3	4	22:45:00
35	P Value	Wake	-0.401445567	-1.022909245	Female	SONA	No	18	Further Education level (AS/A level)	4	101	1	1	22:30:00	00:30:00	23:00:00	07:00:00	08:00:00	07:00:00	3	3	3	3	4	3	4	4	3	4	4	3	3	4	4	4	5	4	3	3	3	3	4	4	4	3	3	3	3	22:30:00
36	P Value	Wake	0.137834288	-1.077977277	Female	Prolific	Currently under assessment	19	Further Education level (Highschool Diploma/AS/A level)	6	103	2	1	23:30:00	00:30:00	00:00:00	07:30:00	07:30:00	06:30:00	4	3	3	4	3	3	3	3	4	4	4	4	4	4	4	4	3	3	3	5	4	3	4	4	3	3	3	4	3	22:30:00
37	P Value	Wake	-0.915052431	0.586172175	Male	Prolific	No	41	Higher Education - Undergraduate level (BA/BSc/Degree with Honou...	6	88	2	2	23:00:00	00:30:00	23:30:00	07:15:00	07:45:00	07:00:00	3	2	3	4	3	2	4	3	3	4	3	3	3	2	2	3	2	3	3	4	4	3	3	2	3	3	3	4	4	23:30:00
38	P Value	Wake	-0.091371011	-0.042965035	Female	Prolific	No	20	Further Education level (Highschool Diploma/AS/A level)	4	91	3	1	01:15:00	00:15:00	01:30:00	07:45:00	06:15:00	06:15:00	3	2	2	3	3	3	4	2	3	4	3	4	3	3	4	3	3	3	3	4	3	3	4	3	3	2	3	3	5	22:20:00
39	P Value	Wake	-0.289689093	0.14004673	Male	Prolific	No	20	Higher Education - Postgraduate level (Masters degree, Postgradu...	4	46	2	1	23:15:00	00:20:00	23:35:00	07:15:00	07:40:00	08:30:00	2	1	1	2	2	1	2	1	1	1	2	2	2	1	2	2	2	2	1	2	2	1	1	1	1	1	1	1	5	23:00:00
40	P Value	Wake	-0.626123346	-1.93234193	Female	Prolific	No	23	Secondary School level (GED/GCSE, O level, NVQ)	1	79	2	2	23:30:00	00:20:00	23:50:00	08:00:00	08:10:00	08:00:00	3	2	3	3	3	4	2	2	2	2	4	2	2	2	3	3	4	2	2	3	3	3	3	3	3	2	3	2	4	22:30:00
41	P Value	Wake	0.29723583	0.320249565	Female	Prolific	No	30	Higher Education - Undergraduate level (BA/BSc/Degree with Honou...	4	103	1	2	22:30:00	02:00:00	00:30:00	07:00:00	06:30:00	08:00:00	4	3	4	4	4	1	4	3	3	4	4	4	4	5	4	4	3	3	2	5	4	3	4	3	3	4	4	3	3	01:30:00
42	P Value	Wake	0.219366106	-0.096813372	Male	Prolific	No	23	Secondary School level (GED/GCSE, O level, NVQ)	3	84	2	2	22:09:00	01:00:00	23:09:00	07:12:00	08:03:00	08:03:00	1	3	4	3	3	3	3	3	3	3	3	3	4	1	3	3	3	2	3	2	3	3	3	4	4	3	2	4	2	00:00:00
43	P Value	Wake	-0.663897318	0.203497343	Male	Prolific	No	21	Further Education level (Highschool Diploma/AS/A level)	5	108	1	2	22:30:00	00:20:00	22:50:00	07:00:00	08:10:00	08:10:00	5	3	4	4	5	4	5	3	4	5	4	3	4	5	3	4	4	4	4	4	4	2	3	3	3	3	2	4	3	21:00:00
44	P Value	Wake	0.831092099	-0.17121479	Male	Prolific	No	21	Higher Education - Undergraduate level (BA/BSc/Degree with Honou...	5	63	2	2	22:30:00	01:00:00	23:30:00	07:00:00	07:30:00	07:30:00	Not Applicable	4	4	3	4	3	Not Applicable	3	3	3	Not Applicable	4	Not Applicable	1	2	2	Not Applicable	3	3	4	3	4	3	Not Applicable	Not Applicable	Not Applicable	3	3	1	23:30:00
45	P Value	Wake	-0.308583206	-0.588395521	Male	Prolific	No	23	Higher Education - Undergraduate level (BA/BSc/Degree with Honou...	3	53	1	2	23:30:00	00:30:00	00:00:00	07:30:00	07:30:00	07:00:00	Not Applicable	2	3	3	2	2	4	1	3	5	Not Applicable	4	Not Applicable	4	2	1	Not Applicable	Not Applicable	3	4	1	3	Not Applicable	Not Applicable	Not Applicable	Not Applicable	2	3	1	00:30:00
46	P Value	Wake	0.528544887	0.102121589	Male	Prolific	No	21	Further Education level (Highschool Diploma/AS/A level)	5	66	1	2	00:30:00	00:20:00	00:50:00	08:10:00	07:20:00	07:00:00	2	1	4	3	2	1	3	1	3	3	2	4	2	2	2	2	1	1	2	3	3	1	5	1	2	2	1	3	4	07:00:00
47	P Value	Wake	-0.340691674	-1.413217133	Male	Prolific	Yes	20	Higher Education - Undergraduate level (BA/BSc/Degree with Honou...	4	97	1	2	23:15:00	00:15:00	23:30:00	07:30:00	08:00:00	08:00:00	5	3	3	4	4	3	2	3	4	4	3	4	4	1	3	5	3	3	3	4	4	4	4	3	3	3	2	4	2	22:00:00
48	P Value	Wake	-2.667390758	-1.687621575	Female	Prolific	No	34	Higher Education - Undergraduate level (BA/BSc/Degree with Honou...	3	123	2	2	23:00:00	01:00:00	00:00:00	07:50:00	07:50:00	07:50:00	Not Applicable	4	5	5	5	4	Not Applicable	4	5	5	5	5	5	3	5	5	5	5	5	5	5	5	5	5	Not Applicable	5	5	5	3	00:00:00
49	P Value	Wake	0.43096892	0.378798474	Female	Prolific	No	31	Higher Education - Undergraduate level (BA/BSc/Degree with Honou...	4	89	3	2	22:30:00	00:15:00	22:45:00	07:00:00	08:15:00	07:20:00	3	2	2	3	2	2	4	3	3	2	4	4	2	3	4	3	4	2	3	3	3	3	5	3	4	3	3	3	4	22:30:00
50	P Value	Wake	-0.199872182	-1.03686883	Female	Prolific	No	21	Further Education level (Highschool Diploma/AS/A level)	3	97	1	1	22:15:00	00:10:00	22:25:00	07:10:00	08:45:00	08:40:00	5	3	3	5	2	2	4	3	5	4	3	4	3	2	3	4	3	3	4	4	3	3	4	3	4	3	2	3	3	23:00:00
51	P Value	Wake	-0.378143088	-0.667860127	Female	Prolific	No	19	Further Education level (Highschool Diploma/AS/A level)	4	82	1	2	00:30:00	00:02:00	00:32:00	07:00:00	06:28:00	07:30:00	2	2	4	3	4	3	3	2	1	2	5	3	1	2	4	2	4	4	1	3	3	4	3	4	4	1	3	2	3	23:00:00
52	P Value	Wake	0.328517023	-0.156475918	Female	Prolific	No	22	Further Education level (Highschool Diploma/AS/A level)	2	45	1	2	00:15:00	00:30:00	00:45:00	08:15:00	07:30:00	08:00:00	Not Applicable	1	Not Applicable	1	1	1	3	2	3	3	Not Applicable	3	Not Applicable	4	1	1	Not Applicable	1	2	3	3	1	4	Not Applicable	Not Applicable	Not Applicable	2	3	2	22:00:00
53	P Value	Wake	0.625111017	-0.433206759	Female	Prolific	No	54	Higher Education - Undergraduate level (BA/BSc/Degree with Honou...	4	113	1	2	22:15:00	00:10:00	22:25:00	07:20:00	08:55:00	10:00:00	5	3	4	5	4	4	4	4	4	4	4	4	4	4	3	3	4	3	4	4	4	4	4	4	4	4	3	4	4	23:30:00
54	P Value	Wake	-0.061241784	-0.51369122	Female	Prolific	No	37	Further Education level (Highschool Diploma/AS/A level)	3	30	2	2	23:00:00	00:30:00	23:30:00	06:30:00	07:00:00	06:30:00	Not Applicable	1	Not Applicable	1	2	2	Not Applicable	2	1	1	Not Applicable	1	Not Applicable	2	1	1	Not Applicable	2	2	1	1	2	1	2	Not Applicable	Not Applicable	1	2	1	23:30:00
55	P Value	Wake	1.91168226	-1.730416767	Male	Prolific	No	26	Higher Education - Undergraduate level (BA/BSc/Degree with Honou...	3	44	2	2	23:30:00	00:30:00	00:00:00	07:00:00	07:00:00	06:30:00	Not Applicable	1	1	3	1	1	2	1	2	2	1	2	2	1	1	2	1	1	2	2	2	1	2	1	1	1	1	2	4	00:00:00
56	P Value	Wake	1.099144915	-0.645962061	Male	Prolific	No	26	Higher Education - Undergraduate level (BA/BSc/Degree with Honou...	5	94	1	2	22:15:00	01:00:00	23:15:00	07:15:00	08:00:00	07:00:00	3	4	2	3	3	4	4	2	3	4	3	4	4	3	2	4	3	3	2	4	4	3	3	3	3	2	3	4	5	23:15:00
57	P Value	Wake	0.74490593	-0.452422062	Male	Prolific	No	29	Further Education level (Highschool Diploma/AS/A level)	4	99	2	2	21:00:00	00:45:00	21:45:00	05:45:00	08:00:00	08:00:00	4	2	3	3	4	4	4	3	3	3	4	3	3	3	4	4	3	3	3	3	4	4	4	4	4	3	3	3	4	23:00:00
58	P Value	Wake	0.047605526	0.666451285	Female	Prolific	No	22	Higher Education - Undergraduate level (BA/BSc/Degree with Honou...	5	47	1	3	00:45:00	00:20:00	01:05:00	08:00:00	06:55:00	07:15:00	Not Applicable	2	3	2	1	2	Not Applicable	3	2	Not Applicable	Not Applicable	3	2	1	1	3	Not Applicable	4	2	2	2	2	3	Not Applicable	Not Applicable	2	1	2	2	00:45:00
59	P Value	Wake	-0.284010495	-0.082447093	Female	Prolific	No	20	Further Education level (Highschool Diploma/AS/A level)	3	42	2	2	00:20:00	00:05:00	00:25:00	08:00:00	07:35:00	07:30:00	1	1	1	1	1	1	1	1	1	5	1	2	1	2	1	2	1	1	1	2	2	1	2	1	1	1	1	1	4	01:00:00
60	T-Test	Sleep	-0.566724506	0.062502279	Female	SONA	No	18	Further Education level (AS/A level)	5	81	4	3	23:15:00	00:15:00	23:30:00	07:30:00	08:00:00	08:00:00	3	3	2	3	4	4	2	2	2	3	3	2	2	1	2	3	3	4	2	2	2	4	3	3	4	4	3	2	4	04:00:00
61	T-Test	Sleep	1.853549242	1.368862765	Female	SONA	No	18	Further Education level (AS/A level)	7	87	2	2	01:00:00	00:40:00	01:40:00	09:45:00	08:05:00	07:00:00	3	2	2	4	4	3	2	3	2	4	4	3	2	5	4	3	4	2	2	3	4	2	3	2	4	2	2	2	5	03:00:00
62	T-Test	Sleep	0.986374597	0.989644933	Female	SONA	No	21	Further Education level (AS/A level)	7	111	2	2	22:30:00	00:20:00	22:50:00	07:00:00	08:10:00	08:10:00	3	4	3	4	4	3	5	4	4	3	4	4	4	4	4	4	4	4	4	4	4	4	4	4	4	3	3	3	5	01:00:00
63	T-Test	Sleep	-0.748882456	-0.213204899	Female	SONA	Yes	29	Further Education level (AS/A level)	4	49	1	2	21:00:00	00:15:00	21:15:00	06:00:00	08:45:00	07:00:00	2	1	1	1	1	1	2	1	1	2	2	2	1	4	1	1	2	2	1	2	2	2	2	1	3	1	3	2	2	21:00:00
64	T-Test	Sleep	0.467328874	0.064195397	Female	SONA	No	19	Further Education level (AS/A level)	5	90	1	3	23:30:00	00:30:00	00:00:00	07:00:00	07:00:00	06:30:00	3	3	2	3	2	3	4	3	4	4	3	3	3	3	4	4	3	3	2	4	4	3	4	2	4	2	1	3	4	02:00:00
65	T-Test	Sleep	-0.940728943	-0.442380021	Female	SONA	Currently under assessment	18	Further Education level (AS/A level)	5	68	1	2	01:30:00	00:10:00	01:40:00	08:00:00	06:20:00	07:00:00	3	2	1	2	3	2	4	3	1	3	1	3	3	2	1	3	2	2	2	3	3	2	5	2	2	1	1	3	3	02:00:00
66	T-Test	Sleep	-0.47131479	-0.518294052	Female	SONA	No	36	Further Education level (AS/A level)	2	73	2	1	23:00:00	00:10:00	23:10:00	07:30:00	08:20:00	08:00:00	3	2	3	2	3	3	3	3	1	2	4	5	1	3	3	3	4	3	2	1	1	2	5	1	1	1	3	2	3	23:00:00
67	T-Test	Sleep	1.129105078	0.45468614	Female	SONA	No	18	Further Education level (AS/A level)	5	94	2	1	00:35:00	00:15:00	00:50:00	09:30:00	08:40:00	07:00:00	3	3	3	4	4	2	3	3	4	3	4	3	3	3	3	3	3	3	4	4	4	3	4	2	3	3	3	2	5	01:00:00
68	T-Test	Sleep	-0.172814907	-0.517358842	Female	SONA	No	18	Further Education level (AS/A level)	5	83	4	2	01:00:00	00:03:00	01:03:00	07:00:00	05:57:00	06:00:00	3	2	2	3	3	3	4	3	3	3	3	3	3	2	3	4	3	2	3	3	3	2	4	2	3	2	2	3	4	02:30:00
69	T-Test	Sleep	1.765010666	0.555388236	Female	SONA	No	19	Further Education level (AS/A level)	4	80	2	2	00:00:00	00:30:00	00:30:00	08:15:00	07:45:00	07:30:00	1	2	4	2	4	3	2	3	2	3	3	2	1	2	3	2	4	3	2	2	3	4	3	4	3	4	2	3	4	00:00:00
70	T-Test	Sleep	-0.454015466	-1.220460628	Female	SONA	No	18	Further Education level (AS/A level)	5	80	2	3	22:30:00	00:20:00	22:50:00	06:00:00	07:10:00	06:30:00	4	3	4	3	4	2	3	2	3	2	2	3	1	2	3	3	2	2	3	3	3	2	4	2	3	3	2	3	4	03:00:00
71	T-Test	Sleep	-0.725858932	-0.268937406	Female	SONA	No	18	Further Education level (AS/A level)	3	97	2	2	22:00:00	01:00:00	23:00:00	07:45:00	08:45:00	08:00:00	3	2	4	3	4	2	4	2	3	4	4	5	4	3	4	4	3	1	3	4	4	3	5	3	3	3	1	4	5	22:00:00
72	T-Test	Sleep	0.566387262	0.402431101	Female	SONA	No	19	Further Education level (AS/A level)	4	107	2	3	22:30:00	00:20:00	22:50:00	08:30:00	09:40:00	10:00:00	5	2	3	4	4	3	4	4	4	4	3	4	4	3	4	4	4	4	4	4	4	4	4	3	4	2	2	4	5	22:00:00
73	T-Test	Sleep	-0.259517222	0.26819246	Female	SONA	No	18	Further Education level (AS/A level)	5	71	3	2	00:30:00	00:25:00	00:55:00	08:30:00	07:35:00	07:00:00	2	3	2	3	1	2	3	2	3	2	3	4	3	3	2	3	2	1	3	3	2	2	2	2	3	4	3	1	2	22:30:00
74	T-Test	Sleep	3.087887147	2.710154286	Female	SONA	No	20	Secondary School level (GCSE, O level, NVQ)	2	95	2	2	22:25:00	00:15:00	22:40:00	07:10:00	08:30:00	08:30:00	2	3	3	3	4	4	4	4	3	4	4	4	3	2	3	4	4	3	2	3	3	4	3	3	4	2	4	3	3	02:00:00
75	T-Test	Sleep	0.812706014	0.921408725	Female	SONA	No	18	Further Education level (AS/A level)	5	78	4	2	02:00:00	02:00:00	04:00:00	09:45:00	05:45:00	07:45:00	2	2	2	3	3	2	3	2	2	3	3	3	2	2	3	3	3	3	3	3	3	2	3	3	3	3	3	3	3	23:00:00
76	T-Test	Sleep	-2.904092145	-0.553218951	Female	SONA	No	19	Secondary School level (GCSE, O level, NVQ)	3	71	2	2	23:00:00	00:05:00	23:05:00	08:27:00	09:22:00	08:00:00	2	3	3	2	2	2	2	3	2	2	3	3	1	2	3	3	3	3	2	3	2	3	3	2	2	3	2	2	3	23:00:00
77	T-Test	Sleep	0.535480752	2.377395586	Female	SONA	No	18	Further Education level (AS/A level)	3	98	2	2	23:00:00	00:10:00	23:10:00	07:10:00	08:00:00	08:00:00	3	2	4	4	2	3	4	3	4	4	3	4	3	2	3	4	4	3	4	4	4	3	4	3	3	3	3	4	4	22:30:00
78	T-Test	Sleep	-0.037189991	-0.282613989	Female	SONA	No		Further Education level (AS/A level)	5	75	2	1	00:00:00	00:30:00	00:30:00	08:30:00	08:00:00	08:00:00	3	2	2	3	4	2	3	2	1	3	3	4	1	2	3	3	3	3	1	3	3	2	3	5	3	2	2	1	3	23:30:00
79	T-Test	Sleep	1.423130072	0.504805206	Female	SONA	No	18	Further Education level (AS/A level)	6	71	2	2	22:00:00	00:30:00	22:30:00	09:00:00	10:30:00	10:30:00	3	2	4	3	3	2	3	4	2	3	2	3	1	1	3	2	2	3	2	3	2	3	4	1	3	1	1	2	3	23:00:00
80	T-Test	Sleep	0.134391612	1.160829581	Male	Prolific	No	25	Further Education level (Highschool Diploma/AS/A level)	4	105	2	2	19:30:00	00:30:00	20:00:00	06:30:00	10:30:00	07:00:00	4	3	5	4	4	3	4	3	4	5	4	3	4	2	4	5	3	2	4	4	5	2	4	3	3	4	2	4	4	23:00:00
81	T-Test	Sleep	-2.380367983	0.43950332	Female	Prolific	Yes		Higher Education - Undergraduate level (BA/BSc/Degree with Honou...	2	118	2	2	23:11:00	00:20:00	23:31:00	07:45:00	08:14:00	08:00:00	5	3	4	4	5	5	5	5	4	3	4	5	3	4	5	4	5	4	4	4	4	4	4	4	3	2	5	3	4	02:30:00
82	T-Test	Sleep	-0.423346356	-1.272378344	Female	Prolific	No		Further Education level (Highschool Diploma/AS/A level)	6	47	1	2	00:00:00	00:30:00	00:30:00	08:15:00	07:45:00	07:30:00	Not Applicable	2	Not Applicable	2	3	2	Not Applicable	2	3	2	Not Applicable	2	Not Applicable	3	2	2	Not Applicable	Not Applicable	2	3	1	3	4	Not Applicable	4	Not Applicable	2	2	1	00:00:00
83	T-Test	Sleep	0.568635416	-0.936617729	Female	Prolific	No		Higher Education - Undergraduate level (BA/BSc/Degree with Honou...	7	73	1	1	22:30:00	00:30:00	23:00:00	08:07:00	09:07:00	08:25:00	Not Applicable	2	4	3	3	2	3	3	3	3	Not Applicable	4	Not Applicable	4	3	4	2	3	3	4	3	3	2	Not Applicable	Not Applicable	4	3	3	2	22:00:00
84	T-Test	Sleep	-0.808011176	-0.493190435	Female	Prolific	No	43	Higher Education - Undergraduate level (BA/BSc/Degree with Honou...	5	84	2	2	00:17:00	00:06:00	00:23:00	09:39:00	09:16:00	09:00:00	3	2	3	3	4	3	3	3	2	4	4	2	2	3	4	3	3	2	2	3	2	3	2	3	3	4	4	2	3	02:40:00
85	T-Test	Sleep	-2.631608923	0.190192607	Female	Prolific	No		Higher Education - Undergraduate level (BA/BSc/Degree with Honou...	2	116	2	2	23:30:00	00:15:00	23:45:00	07:45:00	08:00:00	07:45:00	4	3	3	4	4	3	5	3	4	4	5	4	3	5	5	5	4	4	5	5	5	3	5	4	4	4	2	4	3	23:45:00
86	T-Test	Sleep	-2.570784979	0.210818674	Male	Prolific	No	24	Further Education level (Highschool Diploma/AS/A level)	5	85	2	1	23:30:00	00:15:00	23:45:00	07:30:00	07:45:00	07:45:00	3	4	1	3	2	3	3	3	4	4	3	3	3	2	3	4	2	2	3	3	4	2	3	2	2	3	2	4	5	00:00:00
87	T-Test	Sleep	0.809449405	1.401398211	Male	Prolific	No	21	Higher Education - Undergraduate level (BA/BSc/Degree with Honou...	4	47	3	2	22:30:00	01:00:00	23:30:00	07:30:00	08:00:00	07:00:00	Not Applicable	2	3	3	2	2	Not Applicable	1	2	Not Applicable	Not Applicable	1	Not Applicable	2	1	2	Not Applicable	2	2	2	2	2	2	4	2	2	3	2	1	23:00:00
88	T-Test	Wake	-0.639361859	-2.091617369	Female	SONA	No	18	Further Education level (AS/A level)	4	75	2	3	23:00:00	00:15:00	23:15:00	08:00:00	08:45:00	07:00:00	1	2	2	2	3	2	3	2	1	2	4	3	2	3	4	3	4	4	2	3	2	4	1	3	3	3	2	2	3	22:30:00
89	T-Test	Wake	-0.131068189	-1.775306449	Female	SONA	No	18	Further Education level (AS/A level)	5	77	2	2	23:00:00	00:10:00	23:10:00	08:30:00	09:20:00	07:00:00	3	2	3	3	2	1	3	2	3	2	3	3	2	3	3	3	4	3	2	2	3	3	2	4	3	2	3	2	3	00:00:00
90	T-Test	Wake	0.259235741	0.177021455	Female	SONA	No	20	Secondary School level (GCSE, O level, NVQ)	3	86	2	2	22:40:00	00:10:00	22:50:00	06:30:00	07:40:00	07:00:00	3	2	3	4	3	2	5	3	2	3	4	4	3	3	3	4	2	3	2	3	3	2	3	2	3	3	3	2	4	22:30:00
91	T-Test	Wake	1.005231916	-0.989352351	Female	SONA	No	28	Higher Education - Undergraduate level (Degree with Honours)	4	76	2	2	22:10:00	00:15:00	22:25:00	06:50:00	08:25:00	07:30:00	3	2	2	3	2	3	3	2	2	3	4	3	2	3	3	3	2	2	2	3	3	2	4	2	2	3	2	3	3	22:30:00
92	T-Test	Wake	0.43771257	0.527073283	Male	Prolific	No	26	Higher Education - Undergraduate level (BA/BSc/Degree with Honou...	3	77	3	3	23:30:00	00:15:00	23:45:00	07:15:00	07:30:00	07:00:00	4	2	3	3	3	3	3	3	2	2	3	2	2	3	3	2	2	3	3	3	2	2	4	2	2	3	3	2	3	23:45:00
93	T-Test	Wake	0.134655851	-0.617509002	Female	Prolific	No	25	Higher Education - Postgraduate level (Masters degree, Postgradu...	3	80	2	2	22:15:00	00:15:00	22:30:00	07:30:00	09:00:00	07:50:00	3	3	4	3	3	4	Not Applicable	3	2	3	3	5	2	3	2	4	Not Applicable	3	3	3	3	3	3	1	3	3	2	3	3	22:30:00
94	T-Test	Wake	-0.524585946	-1.159874719	Female	Prolific	No		Further Education level (Highschool Diploma/AS/A level)	3	102	2	2	23:05:00	00:20:00	23:25:00	06:30:00	07:05:00	07:10:00	5	3	4	4	4	4	4	4	3	3	4	3	2	4	4	4	4	4	3	3	3	3	3	4	4	3	3	3	3	23:00:00
95	T-Test	Wake	0.434738374	0.319357404	Female	Prolific	No	24	Higher Education - Undergraduate level (BA/BSc/Degree with Honou...	4	78	2	2	23:00:00	00:15:00	23:15:00	07:35:00	08:20:00	07:30:00	3	2	2	4	3	1	3	1	3	3	3	4	3	2	2	5	4	1	3	3	3	2	3	1	4	1	1	3	5	22:45:00
96	T-Test	Wake	-0.22018705	-1.179628286	Female	Prolific	No	31	Higher Education - Postgraduate level (Masters degree, Postgradu...	3	84	3	3	20:45:00	00:10:00	20:55:00	07:30:00	10:35:00	06:30:00	3	4	4	3	3	3	3	3	2	3	Not Applicable	5	4	4	2	4	3	2	2	4	3	2	3	2	2	2	3	2	4	23:00:00
97	T-Test	Wake	0.047402041	-0.9170427	Male	Prolific	No	49	Higher Education - Postgraduate level (Masters degree, Postgradu...	7	102	2	2	21:40:00	00:35:00	22:15:00	06:55:00	08:40:00	06:36:00	5	3	4	3	4	4	3	4	3	3	4	4	3	4	4	4	3	4	3	4	3	3	3	3	4	3	4	3	3	21:35:00
98	T-Test	Wake	0.5465739	0.172736278	Female	Prolific	No	22	Higher Education - Undergraduate level (BA/BSc/Degree with Honou...	4	84	2	1	00:30:00	00:05:00	00:35:00	08:10:00	07:35:00	07:05:00	3	2	1	4	2	2	5	2	3	3	3	4	2	3	2	4	1	2	3	4	4	4	2	2	3	2	3	4	5	00:00:00
99	T-Test	Wake	0.413638418	0.30494279	Male	Prolific	No		Higher Education - Undergraduate level (BA/BSc/Degree with Honou...	3	51	2	2	21:20:00	00:05:00	21:25:00	03:50:00	06:25:00	06:25:00	Not Applicable	2	2	2	3	2	Not Applicable	3	2	3	Not Applicable	2	1	3	2	2	2	2	2	2	2	2	3	Not Applicable	Not Applicable	2	2	2	1	21:15:00
100	T-Test	Wake	0.71823781	0.770886186	Female	Prolific	No	24	Higher Education - Undergraduate level (BA/BSc/Degree with Honou...	4	44	2	1	22:25:00	00:15:00	22:40:00	07:10:00	08:30:00	11:15:00	Not Applicable	2	1	2	4	1	1	1	1	2	1	3	1	1	1	3	2	1	1	2	2	1	3	Not Applicable	1	1	1	2	2	23:40:00
101	T-Test	Wake	1.284493721	0.765188037	Female	Prolific	No	24	Higher Education - Undergraduate level (BA/BSc/Degree with Honou...	3	111	2	2	23:30:00	00:10:00	23:40:00	07:00:00	07:20:00	07:20:00	4	4	4	5	4	4	4	4	3	5	3	4	4	5	3	4	4	4	3	3	4	4	4	4	4	3	5	3	2	00:00:00
102	T-Test	Wake	-0.578246411	-1.04159638	Female	Prolific	No		Higher Education - Undergraduate level (BA/BSc/Degree with Honou...	5	85	1	2	22:30:00	00:30:00	23:00:00	08:00:00	09:00:00	08:00:00	3	1	1	3	5	4	5	3	1	4	2	3	2	1	2	4	4	4	3	3	3	3	2	5	4	2	2	3	3	22:30:00
103	T-Test	Wake	0.532393885	0.78560981	Female	Prolific	No	32	Higher Education - Undergraduate level (BA/BSc/Degree with Honou...	4	90	3	2	00:30:00	00:10:00	00:40:00	09:00:00	08:20:00	07:00:00	3	3	3	4	4	3	3	2	4	3	3	3	3	3	3	3	2	3	3	4	3	3	4	2	3	3	3	3	4	01:00:00
104	T-Test	Wake	-0.59416129	-0.029080507	Female	Prolific	No	54	Higher Education - Undergraduate level (BA/BSc/Degree with Honou...	3	33	2	1	22:05:00	00:10:00	22:15:00	07:00:00	08:45:00	08:50:00	2	1	1	1	2	1	1	1	1	1	1	1	1	2	1	1	1	1	1	1	1	1	1	Not Applicable	1	1	1	1	3	22:10:00
105	T-Test	Wake	-0.578982854	-0.342825745	Male	Prolific	No	22	Higher Education - Undergraduate level (BA/BSc/Degree with Honou...	3	89	2	2	23:00:00	01:00:00	00:00:00	07:30:00	07:30:00	07:30:00	3	2	4	3	4	4	3	3	3	4	3	3	2	1	3	3	3	4	3	4	4	3	4	3	3	2	2	3	3	23:15:00
106	T-Test	Wake	-0.048033252	0.246495878	Male	Prolific	No	45	Higher Education - Undergraduate level (BA/BSc/Degree with Honou...	3	121	1	2	23:00:00	00:10:00	23:10:00	07:20:00	08:10:00	08:20:00	2	4	4	4	4	4	5	4	5	5	4	5	3	4	4	5	4	4	5	5	5	4	5	4	4	4	4	5	2	23:00:00
107	T-Test	Wake	0.455475601	1.025589119	Male	Prolific	No	23	Higher Education - Undergraduate level (BA/BSc/Degree with Honou...	4	93	1	3	23:10:00	00:20:00	23:30:00	07:20:00	07:50:00	07:15:00	4	2	3	5	1	4	5	3	4	3	5	3	4	2	2	3	1	1	3	5	5	4	4	4	3	2	1	2	5	23:00:00
108	T-Test	Wake	0.259817493	0.005089104	Female	Prolific	No	19	Further Education level (Highschool Diploma/AS/A level)	0	91	2	2	23:15:00	00:12:00	23:27:00	08:00:00	08:33:00	08:10:00	4	1	3	3	4	2	2	4	2	3	4	4	2	5	4	4	2	3	3	2	2	3	4	4	3	3	3	4	4	22:45:00
109	T-Test	Wake	-0.881788871	-0.835630716	Female	Prolific	No		Higher Education - Undergraduate level (BA/BSc/Degree with Honou...	5	31	1	2	23:30:00	00:10:00	23:40:00	07:30:00	07:50:00	06:00:00	Not Applicable	2	Not Applicable	3	2	3	Not Applicable	2	2	Not Applicable	Not Applicable	2	Not Applicable	1	1	2	Not Applicable	Not Applicable	2	3	1	Not Applicable	Not Applicable	Not Applicable	Not Applicable	Not Applicable	2	2	1	22:30:00
110	T-Test	Wake	-0.671862004	-1.070698308	Female	Prolific	No	25	Further Education level (Highschool Diploma/AS/A level)	3	118	2	2	22:45:00	00:05:00	22:50:00	06:45:00	07:55:00	08:00:00	5	5	5	4	4	5	5	4	4	3	4	5	3	4	4	5	4	4	4	5	4	4	5	3	3	4	3	3	3	22:00:00
111	T-Test	Wake	0.206749254	-0.390434289	Male	Prolific	No	20	Secondary School level (GED/GCSE, O level, NVQ)	5	94	2	3	00:10:00	00:20:00	00:30:00	07:50:00	07:20:00	07:50:00	3	2	3	5	2	3	3	3	3	4	3	4	3	2	2	4	3	4	3	3	4	4	4	3	3	3	3	4	4	02:15:00
112	T-Test	Wake	0.554220749	0.125077504	Female	Prolific	No	24	Higher Education - Undergraduate level (BA/BSc/Degree with Honou...	6	73	2	2	01:00:00	00:30:00	01:30:00	08:20:00	06:50:00	06:30:00	4	1	1	3	3	2	3	1	2	2	3	4	3	3	3	4	3	1	2	4	2	2	4	1	1	1	1	4	5	02:00:00
113	T-Test	Wake	-0.817870508	0.001804899	Female	Prolific	No	27	Higher Education - Undergraduate level (BA/BSc/Degree with Honou...	3	50	1	2	23:00:00	01:00:00	00:00:00	07:30:00	07:30:00	07:30:00	Not Applicable	3	1	2	4	3	1	1	1	2	1	3	1	1	1	3	2	1	1	2	2	1	3	Not Applicable	1	1	3	2	3	21:30:00
114	T-Test	Wake	-0.267107451	0.468471859	Female	Prolific	No	25	Higher Education - Postgraduate level (Masters degree, Postgradu...	7	67	1	3	20:50:00	00:20:00	21:10:00	04:39:00	07:29:00	10:25:00	1	1	1	2	4	1	2	2	1	5	3	3	2	3	3	2	2	3	1	2	2	3	3	2	3	3	3	1	3	00:30:00
115	Z-Score	Sleep	1.224799612	-0.104451537	Female	Prolific	No	19	Further Education level (Highschool Diploma/AS/A level)	4	109	2	2	00:30:00	01:00:00	01:30:00	09:00:00	07:30:00	08:00:00	4	3	4	4	3	3	5	3	4	4	3	4	5	4	4	5	3	4	4	4	5	3	5	3	2	3	3	4	4	23:30:00
116	Z-Score	Sleep	-0.186758096	-0.504732643	Female	Prolific	No	25	Further Education level (Highschool Diploma/AS/A level)	5	59	2	2	23:30:00	01:00:00	00:30:00	07:30:00	07:00:00	07:00:00	2	2	3	2	4	5	4	4	3	2	Not Applicable	4	Not Applicable	1	3	1	Not Applicable	Not Applicable	4	2	4	Not Applicable	2	Not Applicable	Not Applicable	Not Applicable	3	2	2	23:30:00
117	Z-Score	Sleep	-1.63263847	-0.234763593	Female	Prolific	No	21	Further Education level (Highschool Diploma/AS/A level)	5	89	1	2	22:00:00	00:15:00	22:15:00	05:45:00	07:30:00	07:30:00	3	1	2	4	4	3	4	2	3	4	2	4	3	2	3	4	3	3	3	4	3	3	3	3	3	2	2	4	5	22:00:00
118	Z-Score	Sleep	-0.12782737	-0.45120475	Female	Prolific	No	54	Further Education level (Highschool Diploma/AS/A level)	6	63	1	2	23:00:00	00:30:00	23:30:00	08:00:00	08:30:00	07:00:00	Not Applicable	2	Not Applicable	4	4	4	4	3	3	3	Not Applicable	3	3	3	3	3	Not Applicable	Not Applicable	2	3	2	4	3	Not Applicable	Not Applicable	Not Applicable	3	2	2	23:00:00
119	Z-Score	Sleep	0.130911036	-0.262154773	Female	Prolific	No	37	Higher Education - Postgraduate level (Masters degree, Postgradu...	3	89	3	2	23:00:00	01:00:00	00:00:00	08:30:00	08:30:00	08:30:00	3	2	2	3	4	3	4	3	3	4	4	4	4	2	2	4	3	3	3	3	3	3	2	3	3	3	3	2	4	23:30:00
120	Z-Score	Sleep	0.66652484	-0.033306259	Female	Prolific	No	19	Further Education level (Highschool Diploma/AS/A level)	4	95	2	3	01:30:00	00:02:00	01:32:00	09:30:00	07:58:00	07:58:00	3	3	2	4	2	2	5	2	4	5	2	5	5	3	3	4	2	2	4	5	4	4	4	3	2	1	2	3	5	00:00:00
121	Z-Score	Sleep	1.571946217	1.494846751	Female	Prolific	No	23	Higher Education - Undergraduate level (BA/BSc/Degree with Honou...	2	98	2	2	00:30:00	00:05:00	00:35:00	09:15:00	08:40:00	08:00:00	5	3	3	3	3	3	4	3	2	3	4	5	4	4	3	5	4	4	3	2	3	3	3	4	4	3	3	2	3	00:00:00
122	Z-Score	Sleep	-2.830150877	0.192606539	Female	Prolific	No	19	Further Education level (Highschool Diploma/AS/A level)	5	38	2	1	22:30:00	00:30:00	23:00:00	08:00:00	09:00:00	04:00:00	Not Applicable	2	Not Applicable	2	1	2	Not Applicable	2	1	3	Not Applicable	3	1	1	1	2	Not Applicable	2	2	1	2	3	2	Not Applicable	Not Applicable	Not Applicable	3	1	1	02:30:00
123	Z-Score	Sleep	1.525361503	2.044430246	Female	Prolific	No	20	Further Education level (Highschool Diploma/AS/A level)	4	117	1	1	02:35:00	00:05:00	02:40:00	09:15:00	06:35:00	06:00:00	5	3	3	5	5	4	5	4	5	5	4	4	4	3	4	4	4	3	4	4	4	4	5	3	4	4	3	4	4	02:30:00
124	Z-Score	Sleep	-2.254365911	1.931197757	Male	Prolific	No	19	Further Education level (Highschool Diploma/AS/A level)	3	75	1	2	22:30:00	00:30:00	23:00:00	07:45:00	08:45:00	07:30:00	2	2	1	3	3	3	3	2	4	4	2	4	3	2	2	3	3	1	2	4	3	2	3	2	2	2	1	2	5	23:00:00
125	Z-Score	Sleep	1.566501022	0.466288562	Male	Prolific	No		Higher Education - Undergraduate level (BA/BSc/Degree with Honou...	6	129	2	2	02:30:00	00:25:00	02:55:00	09:30:00	06:35:00	08:00:00	4	4	5	5	5	4	5	4	4	5	5	5	5	3	4	5	4	5	5	5	5	4	3	4	4	5	5	5	3	03:00:00
126	Z-Score	Sleep	-0.509871551	-0.36912633	Female	SONA	No	19	Further Education level (AS/A level)	2	71	2	2	23:30:00	00:15:00	23:45:00	09:30:00	09:45:00	09:00:00	3	1	2	3	2	2	5	2	2	3	4	3	2	1	2	4	3	2	3	2	3	2	3	2	3	1	1	3	2	23:30:00
127	Z-Score	Sleep	0.706749134	0.702315073	Female	SONA	No	18	Further Education level (AS/A level)	4	76	3	1	01:00:00	00:10:00	01:10:00	07:30:00	06:20:00	06:00:00	3	1	3	3	2	2	5	2	3	3	3	3	3	1	3	4	2	2	3	3	3	2	3	2	2	3	1	3	3	00:00:00
128	Z-Score	Sleep	-0.277234483	-0.231333243	Female	SONA	Currently under assessment	20	Secondary School level (GCSE, O level, NVQ)	5	92	3	1	23:00:00	00:30:00	23:30:00	07:00:00	07:30:00	07:30:00	2	2	3	3	4	3	4	3	3	3	4	4	3	2	3	4	3	3	3	3	3	4	4	3	4	3	2	3	4	01:00:00
129	Z-Score	Sleep	0.306377002	-0.141923631	Female	SONA	Yes	18	Further Education level (AS/A level)	7	74	3	2	23:30:00	01:00:00	00:30:00	07:45:00	07:15:00	07:15:00	2	1	2	2	3	3	3	3	2	3	4	3	2	2	1	3	2	3	2	3	3	2	3	4	3	2	1	3	4	23:00:00
130	Z-Score	Sleep	0.944861108	0.569743838	Female	SONA	No	19	Further Education level (AS/A level)	2	72	5	3	23:00:00	00:15:00	23:15:00	07:30:00	08:15:00	08:30:00	2	3	3	3	3	2	3	2	2	2	3	3	2	2	2	3	3	3	1	3	3	3	3	2	2	2	2	2	3	23:30:00
131	Z-Score	Sleep	0.218543094	0.072985402	Female	SONA	No	18	Further Education level (AS/A level)	3	64	3	2	00:00:00	00:10:00	00:10:00	07:00:00	06:50:00	07:00:00	3	2	2	2	3	1	2	3	1	2	2	2	2	2	2	3	3	2	2	1	2	3	2	3	3	3	2	1	3	00:30:00
132	Z-Score	Sleep	-0.007080642	-0.439517214	Female	SONA	No	18	Further Education level (AS/A level)	3	110	2	2	01:30:00	00:20:00	01:50:00	09:00:00	07:10:00	07:00:00	4	3	3	4	4	3	4	3	3	4	4	4	3	4	5	5	4	5	3	4	4	3	4	3	5	3	4	3	5	00:00:00
133	Z-Score	Sleep	0.601550316	0.519999481	Female	SONA	No	18	Further Education level (AS/A level)	4	105	2	3	23:00:00	00:30:00	23:30:00	07:00:00	07:30:00	08:00:00	4	3	4	4	3	3	4	4	3	4	4	4	3	4	4	3	4	4	4	3	3	4	4	3	3	4	3	4	4	23:30:00
134	Z-Score	Sleep	0.162267382	-0.117356711	Female	SONA	Yes	22	Secondary School level (GCSE, O level, NVQ)	4	53	2	1	00:10:00	00:05:00	00:15:00	08:00:00	07:45:00	07:50:00	1	1	1	2	3	3	3	3	1	3	1	3	1	1	1	3	3	3	1	1	2	3	1	1	2	1	1	1	2	00:00:00
135	Z-Score	Sleep	0.855724639	0.175981923	Female	SONA	No	20	Higher Education - Undergraduate level (Degree with Honours)	6	69	2	2	22:00:00	00:35:00	22:35:00	08:00:00	09:25:00	08:00:00	3	1	2	3	4	1	4	2	2	3	1	3	1	3	1	3	4	2	2	2	3	3	2	3	3	1	2	2	3	23:00:00
136	Z-Score	Sleep	0.173622921	-0.079587746	Female	SONA	No	18	Further Education level (AS/A level)	5	80	1	2	00:00:00	00:30:00	00:30:00	09:30:00	09:00:00	08:00:00	3	2	3	3	3	2	3	2	2	3	1	3	2	4	3	3	3	3	2	3	3	2	4	2	4	3	2	3	4	23:00:00
137	Z-Score	Sleep	0.242711172	0.058823044	Female	SONA	Yes	18	Further Education level (AS/A level)	6	75	2	3	23:00:00	00:30:00	23:30:00	08:30:00	09:00:00	09:00:00	1	2	3	3	3	3	3	3	2	3	3	3	2	1	2	3	2	2	2	2	3	3	4	3	3	3	2	2	4	23:00:00
138	Z-Score	Sleep	0.161070474	0.800604264	Female	SONA	No	18	Further Education level (AS/A level)	3	103	2	2	22:40:00	00:05:00	22:45:00	07:20:00	08:35:00	08:00:00	2	3	4	4	4	4	4	4	2	4	5	4	3	2	4	4	4	4	3	3	3	4	4	3	4	4	3	4	3	22:30:00
139	Z-Score	Sleep	-1.512823631	-0.608296112	Male	SONA	No	19	Further Education level (AS/A level)	4	104	2	1	02:00:00	01:00:00	03:00:00	08:00:00	05:00:00	06:00:00	5	3	3	4	3	3	4	3	3	3	4	4	3	4	4	4	4	3	4	4	4	3	3	3	4	4	3	3	5	00:00:00
140	Z-Score	Sleep	0.420512927	1.024610228	Female	SONA	No		Further Education level (AS/A level)	7	78	1	2	22:30:00	00:30:00	23:00:00	07:00:00	08:00:00	08:00:00	3	2	2	3	3	3	3	3	2	3	3	3	3	2	3	3	3	2	2	3	3	2	3	3	3	2	2	3	3	22:30:00
141	Z-Score	Wake	0.697552626	-0.414897964	Female	Prolific	No	23	Further Education level (Highschool Diploma/AS/A level)	5	93	2	2	22:30:00	00:40:00	23:10:00	05:45:00	06:35:00	06:15:00	3	2	4	4	3	3	3	3	4	3	4	4	3	2	3	4	3	3	3	4	3	3	4	3	3	2	2	3	5	22:00:00
142	Z-Score	Wake	-1.046612033	-0.083622422	Female	Prolific	No	20	Further Education level (Highschool Diploma/AS/A level)	6	62	1	3	00:30:00	01:00:00	01:30:00	09:00:00	07:30:00	08:00:00	1	1	1	2	3	1	3	3	1	4	1	4	3	3	2	2	4	2	2	2	2	2	2	1	1	1	3	1	4	03:00:00
143	Z-Score	Wake	-0.392770301	-0.069832941	Female	Prolific	No	20	Further Education level (Highschool Diploma/AS/A level)	5	91	1	2	02:00:00	00:20:00	02:20:00	08:30:00	06:10:00	06:00:00	4	3	3	3	1	2	3	2	3	5	5	5	4	5	3	3	2	2	3	3	3	2	4	3	2	1	3	4	5	23:30:00
144	Z-Score	Wake	0.557404867	1.058423125	Male	Prolific	No	23	Further Education level (Highschool Diploma/AS/A level)	5	101	1	1	19:30:00	00:30:00	20:00:00	06:30:00	10:30:00	07:00:00	4	2	3	4	4	3	3	3	4	4	4	3	3	3	4	4	3	2	4	4	4	4	5	4	4	3	2	3	4	23:00:00
145	Z-Score	Wake	-1.853706138	-2.28218368	Female	Prolific	No	29	Higher Education - Undergraduate level (BA/BSc/Degree with Honou...	4	46	2	2	22:30:00	00:03:00	22:33:00	07:30:00	08:57:00	08:30:00	Not Applicable	2	Not Applicable	2	3	2	Not Applicable	3	4	Not Applicable	Not Applicable	4	Not Applicable	3	3	4	Not Applicable	Not Applicable	3	2	4	Not Applicable	Not Applicable	Not Applicable	Not Applicable	Not Applicable	2	3	2	22:45:00
146	Z-Score	Wake	0.788586316	0.171154725	Female	Prolific	No	30	Higher Education - Undergraduate level (BA/BSc/Degree with Honou...	5	104	3	3	22:15:00	00:15:00	22:30:00	07:00:00	08:30:00	08:30:00	2	3	3	4	4	3	4	3	4	4	3	4	4	3	3	5	4	4	3	4	4	4	5	4	4	4	2	3	3	22:00:00
147	Z-Score	Wake	-0.865661309	0.206239105	Female	Prolific	No	41	Higher Education - Undergraduate level (BA/BSc/Degree with Honou...	6	109	2	2	20:30:00	00:15:00	20:45:00	06:00:00	09:15:00	07:30:00	2	2	3	4	4	4	5	3	4	5	4	5	4	2	3	5	4	4	4	4	4	4	5	4	4	3	2	4	4	21:15:00
148	Z-Score	Wake	-0.122566168	0.028825499	Female	Prolific	No	19	Further Education level (Highschool Diploma/AS/A level)	5	113	2	1	01:15:00	00:30:00	01:45:00	07:00:00	05:15:00	06:00:00	4	3	4	5	4	4	4	3	5	4	4	4	5	3	3	4	3	3	5	5	4	4	4	3	4	3	3	5	4	01:00:00
149	Z-Score	Wake	0.182572627	0.793870128	Male	Prolific	No	24	Higher Education - Undergraduate level (BA/BSc/Degree with Honou...	6	87	2	2	23:50:00	00:10:00	00:00:00	07:45:00	07:45:00	07:30:00	3	2	3	3	3	3	4	3	4	3	3	4	3	3	3	3	3	2	3	3	3	3	3	3	3	3	2	3	3	04:00:00
150	Z-Score	Wake	-0.644935278	-0.512299443	Female	Prolific	No	46	Further Education level (Highschool Diploma/AS/A level)	5	116	2	1	23:23:00	00:20:00	23:43:00	07:27:00	07:44:00	07:30:00	5	3	4	5	4	4	5	4	5	5	5	4	3	3	4	5	4	4	4	5	5	4	2	3	4	3	4	2	4	00:30:00
151	Z-Score	Wake	-1.144760807	-2.305575275	Male	Prolific	No		Further Education level (Highschool Diploma/AS/A level)	5	64	2	2	23:20:00	00:10:00	23:30:00	07:00:00	07:30:00	06:00:00	4	1	3	1	3	2	3	3	2	3	4	3	1	4	3	2	3	1	2	1	1	1	3	1	3	1	1	1	3	13:20:00
152	Z-Score	Wake	0.858648774	0.221891714	Female	SONA	No	19	Further Education level (AS/A level)	6	92	3	3	00:00:00	00:02:00	00:02:00	07:30:00	07:28:00	07:30:00	3	3	4	4	5	3	4	3	4	4	4	4	2	2	3	4	3	2	3	4	4	2	4	2	1	2	2	3	4	03:00:00
153	Z-Score	Wake	0.614173575	-0.835252197	Female	SONA	No	18	Further Education level (AS/A level)	6	99	2	1	01:00:00	00:10:00	01:10:00	08:40:00	07:30:00	08:00:00	1	1	3	3	5	4	5	4	3	5	5	5	2	1	4	5	3	3	2	4	4	5	4	3	5	1	1	3	5	22:00:00
154	Z-Score	Wake	-1.626548161	-0.598655847	Female	SONA	No	18	Further Education level (AS/A level)	3	77	2	1	23:00:00	00:15:00	23:15:00	07:30:00	08:15:00	08:30:00	2	3	3	3	2	3	3	3	2	2	5	2	3	4	3	3	3	4	1	2	3	3	1	4	3	2	2	1	2	23:00:00
155	Z-Score	Wake	0.528924059	-1.426764661	Female	SONA	No	36	Secondary School level (GCSE, O level, NVQ)	3	90	1	1	22:00:00	00:15:00	22:15:00	07:30:00	09:15:00	09:00:00	2	3	2	5	5	4	5	3	2	2	4	5	2	3	3	5	3	2	2	3	2	3	5	1	3	4	1	3	3	23:00:00
156	Z-Score	Wake	0.274705888	0.156393954	Female	SONA	No	19	Further Education level (AS/A level)	5	90	2	2	02:00:00	00:10:00	02:10:00	08:30:00	06:20:00	06:30:00	3	2	4	3	3	2	4	3	3	3	3	3	3	3	3	4	3	4	3	4	3	3	3	3	4	3	2	2	4	00:00:00
157	Z-Score	Wake	1.377213974	0.898623955	Female	SONA	No	20	Further Education level (AS/A level)	3	77	2	2	23:00:00	00:30:00	23:30:00	08:30:00	09:00:00	06:30:00	3	2	3	3	3	3	3	2	2	3	3	3	2	2	3	3	3	3	2	2	3	3	4	2	3	2	2	2	3	22:00:00
158	Z-Score	Wake	0.562673439	1.33011994	Female	SONA	No	18	Further Education level (AS/A level)	3	126	2	3	00:30:00	00:05:00	00:35:00	08:30:00	07:55:00	07:30:00	5	3	5	5	5	5	5	5	5	5	3	4	4	3	5	5	5	3	5	5	5	3	5	2	3	3	5	5	5	23:00:00
159	Z-Score	Wake	0.435510376	0.358724137	Female	SONA	No	18	Further Education level (AS/A level)	3	74	2	4	01:20:00	00:10:00	01:30:00	08:15:00	06:45:00	07:00:00	3	1	2	3	4	3	2	3	1	4	3	3	1	3	4	4	4	3	1	3	3	2	1	1	4	1	3	1	3	23:00:00
160	Z-Score	Wake	0.830669521	0.194875883	Female	SONA	No	19	Further Education level (AS/A level)	4	110	2	5	22:00:00	00:10:00	22:10:00	07:30:00	09:20:00	09:00:00	4	3	3	4	5	4	4	4	3	5	3	4	4	3	4	4	5	4	4	4	4	4	4	3	4	3	2	4	4	22:00:00
161	Z-Score	Wake	-0.153170528	-0.559399781	Female	SONA	No	18	Further Education level (AS/A level)	4	70	2	2	22:17:00	00:18:00	22:35:00	06:32:00	07:57:00	07:00:00	3	1	3	3	1	2	3	2	2	3	3	3	1	3	2	3	4	3	2	3	3	1	2	1	2	2	3	3	3	22:00:00
162	Z-Score	Wake	0.267165788	-2.342816477	Female	SONA	No	24	Further Education level (AS/A level)	5	57	2	5	01:00:00	00:20:00	01:20:00	07:00:00	05:40:00	06:45:00	3	2	2	2	3	1	2	2	1	2	3	3	1	3	3	2	3	2	1	1	1	1	1	1	1	3	3	2	2	00:00:00
163	Z-Score	Wake	1.603959276	1.308195979	Female	SONA	No	18	Further Education level (AS/A level)	4	87	2	2	00:30:00	00:30:00	01:00:00	07:30:00	06:30:00	06:30:00	4	2	4	3	3	3	4	3	3	4	4	4	3	2	3	3	4	3	3	3	3	2	3	2	3	2	1	3	3	01:00:00
164	Z-Score	Wake	-0.847474151	-3.04096323	Female	SONA	No		Further Education level (AS/A level)	5	65	2	3	00:00:00	00:30:00	00:30:00	06:30:00	06:00:00	06:00:00	3	3	2	2	3	2	3	2	1	3	3	3	1	2	3	3	3	3	1	3	3	2	2	1	2	2	1	1	2	00:00:00
165	Z-Score	Wake	0.333896584	-1.792445682	Female	SONA	No		Further Education level (AS/A level)	6	59	2	2	01:00:00	00:20:00	01:20:00	08:30:00	07:10:00	06:00:00	1	1	1	2	3	2	4	2	1	3	2	3	1	2	2	5	3	3	1	2	2	1	3	1	1	1	4	1	1	00:00:00
166	Z-Score	Wake	0.50676035	-0.047618926	Female	SONA	No		Secondary School level (GCSE, O level, NVQ)	5	89	3	2	20:30:00	00:15:00	20:45:00	06:00:00	09:15:00	07:30:00	3	4	3	3	4	2	4	3	2	3	4	2	2	1	3	3	4	4	3	3	3	3	5	3	4	2	3	3	3	01:00:00
167	Z-Score	Wake	0.412055498	-1.167240215	Female	SONA	No		Secondary School level (GCSE, O level, NVQ)	4	101	2	1	01:00:00	00:20:00	01:20:00	08:40:00	07:20:00	07:00:00	3	2	3	3	4	4	4	4	3	4	4	3	3	3	4	4	4	4	3	3	3	4	4	3	4	3	3	3	5	02:00:00
	P Value	Sleep			Female	SONA	No	18	Further Education level (AS/A level)	7	81	1	1	03:30:00	00:12:00	03:42:00	11:00:00	07:18:00	07:30:00	3	3	4	3	4	3	3	3	2	3	3	3	3	2	3	2	3	3	3	3	2	2	3	2	2	2	3	3	3	02:00:00
	T-Test	Sleep			Male	SONA	No	19	Further Education level (AS/A level)	3	47	1	3	22:00:00	00:30:00	22:30:00	04:30:00	06:00:00	04:30:00	3	3	1	1	3	1	1	1	1	2	1	1	2	1	2	2	1	1	1	2	2	2	1	1	1	1	3	2	3	21:30:00
	T-Test	Sleep			Female	SONA	No	19	Further Education level (AS/A level)	8	62	2	1	02:00:00	00:30:00	02:30:00	11:00:00	08:30:00	07:30:00	3	2	3	1	3	3	1	3	1	2	2	2	3	3	3	2	3	2	2	1	1	3	2	3	2	2	2	1	1	21:00:00
	Z-Score	Wake			Female	SONA	No	22	Further Education level (AS/A level)	7	94	1	1	03:00:00	00:20:00	03:20:00	07:30:00	04:10:00	03:30:00	4	5	3	3	5	2	4	3	3	3	5	4	3	4	3	3	3	3	2	3	3	2	4	2	3	2	3	2	5	02:00:00
	Z-Score	Sleep			Male	SONA	No	19	Further Education level (AS/A level)	7	75	3	2	01:00:00	00:30:00	01:30:00	09:00:00	07:30:00	07:00:00	4	2	3	3	2	1	3	2	2	3	3	3	2	3	2	3	3	2	2	3	2	3	4	3	3	2	2	2	3	00:00:00
	Z-Score	Sleep			Female	SONA	No	19	Further Education level (AS/A level)	6	89	3	2	06:00:00	01:00:00	07:00:00	11:30:00	04:30:00	05:30:00	3	2	2	3	4	3	4	3	3	4	4	4	4	2	2	4	3	3	3	3	3	3	2	3	3	3	3	2	4	03:00:00
	P Value	Sleep			Female		No	18	Further Education level (AS/A level)	7	63	2	5	01:00:00	00:20:00	01:20:00	07:00:00	05:40:00	06:45:00	3	2	2	2	3	1	2	2	1	2	3	3	1	3	3	2	3	2	3	2	1	2	1	3	1	3	3	2	2	00:00:00
	P Value	Sleep			Male		No	19	Secondary School level (GCSE, O level, NVQ)	7	89	3	2	00:30:00	02:00:00	02:30:00	11:00:00	08:30:00	08:30:00	3	4	3	3	4	2	4	3	2	3	4	2	2	1	3	3	4	4	3	3	3	3	5	3	4	2	3	3	3	01:00:00
	P Value	Sleep			Female		No	22	Further Education level (AS/A level)	7	70	1	2	03:00:00	00:20:00	03:20:00	11:00:00	07:40:00	07:30:00	2	2	2	2	3	2	2	3	2	3	4	2	1	3	3	3	3	2	1	2	3	2	3	2	2	2	3	3	3	02:00:00
	P Value	Sleep			Female		No	21	Further Education level (AS/A level)	7	84	1	1	03:30:00	00:12:00	03:42:00	11:00:00	07:18:00	07:30:00	3	3	4	4	4	3	3	2	3	3	3	3	3	2	3	3	3	3	3	3	3	2	3	2	2	2	3	3	3	02:00:00
	P Value	Sleep			Female		No	19	Further Education level (AS/A level)	8	82	1	2	02:00:00	00:30:00	02:30:00	11:30:00	09:00:00	08:00:00	3	2	3	3	3	3	3	3	2	3	3	3	3	2	3	3	3	3	2	3	3	3	3	3	3	3	2	3	3	23:30:00
	P Value	Sleep			Male		No	19	Further Education level (Highschool Diploma/AS/A level)	10	80	3	1	01:10:00	00:10:00	01:20:00	10:30:00	09:10:00	09:00:00	3	3	3	3	3	2	3	3	3	3	2	3	3	1	3	3	3	3	4	2	3	3	3	2	3	3	3	2	2	21:30:00
	P Value	Sleep			Female		No	26	Higher Education - Undergraduate level (BA/BSc/Degree with Honou...	8	71	2	2	23:35:00	00:10:00	23:45:00	09:45:00	10:00:00	09:30:00	5	2	2	2	1	2	2	4	3	4	3	3	1	2	1	3	3	2	3	3	3	2	2	3	3	2	2	2	1	08:30:00
	P Value	Wake			Male		No	22	Higher Education - Undergraduate level (BA/BSc/Degree with Honou...	12	86	2	2	02:30:00	00:30:00	03:00:00	10:30:00	07:30:00	07:30:00	5	2	1	4	3	2	4	2	5	3	2	4	2	3	4	5	2	2	2	4	3	2	3	2	2	2	3	3	5	02:30:00
	P Value	Wake			Male		No	23	Higher Education - Undergraduate level (BA/BSc/Degree with Honou...	10	59	3	2	02:00:00	00:30:00	02:30:00	11:30:00	09:00:00	08:00:00	3	3	2	2	2	3	2	1	1	3	2	3	1	1	1	3	3	3	2	2	2	2	1	1	2	1	1	3	3	12:00:00
	P Value	Wake			Male		No	33	Higher Education - Undergraduate level (BA/BSc/Degree with Honou...	8	88	2	2	01:10:00	00:10:00	01:20:00	10:30:00	09:10:00	09:00:00	3	2	3	4	3	2	4	3	3	4	3	3	3	2	2	3	2	3	3	4	4	3	3	2	3	3	3	4	4	23:30:00
	P Value	Wake			Male		Yes	22	Further Education level (Highschool Diploma/AS/A level)	9	108	1	2	00:01:00	00:00:00	00:01:00	00:10:00	00:09:00	00:07:00	5	3	4	4	5	4	5	3	4	5	4	3	4	5	3	4	4	4	4	4	4	2	3	3	3	3	2	4	3	21:00:00
	P Value	Wake			Male		No	21	Higher Education - Undergraduate level (BA/BSc/Degree with Honou...	15	81	2	4	05:00:00	00:30:00	05:30:00	12:30:00	07:00:00	06:30:00	3	4	4	3	4	3	2	3	3	3	2	4	2	1	2	2	3	3	3	4	3	4	3	2	2	2	3	3	1	01:30:00
	T-Test	Sleep			Female		No	19	Higher Education - Undergraduate level (BA/BSc/Degree with Honou...	8	97	1	2	01:00:00	00:15:00	01:15:00	11:00:00	09:45:00	09:00:00	5	3	3	4	4	3	2	3	4	4	3	4	4	1	3	5	3	3	3	4	4	4	4	3	3	3	2	4	2	22:00:00
	T-Test	Sleep			Female		Currently under assessment	18	Higher Education - Undergraduate level (BA/BSc/Degree with Honou...	9	48	2	2	02:00:00	00:10:00	02:10:00	10:00:00	07:50:00	07:00:00	4	1	1	3	1	1	2	1	2	2	1	2	2	1	1	2	1	1	2	2	2	1	2	1	1	1	1	2	4	20:00:00
	T-Test	Sleep			Female		No	18	Further Education level (AS/A level)	7	87	2	2	01:00:00	00:40:00	01:40:00	09:45:00	08:05:00	07:00:00	3	2	2	4	4	3	2	3	2	4	4	3	2	5	4	3	4	2	2	3	4	2	3	2	4	2	2	2	5	03:00:00
	T-Test	Sleep			Female		No	19	Further Education level (AS/A level)	8	68	1	2	01:30:00	00:10:00	01:40:00	08:00:00	06:20:00	07:00:00	3	2	1	2	3	2	4	3	1	3	1	3	3	2	1	3	2	2	2	3	3	2	5	2	2	1	1	3	3	02:00:00
	T-Test	Sleep			Female		No	22	Further Education level (AS/A level)	8	78	4	2	02:00:00	02:00:00	04:00:00	09:45:00	05:45:00	07:45:00	2	2	2	3	3	2	3	2	2	3	3	3	2	2	3	3	3	3	3	3	3	2	3	3	3	3	3	3	3	23:00:00
	T-Test	Wake			Male		No	19	Further Education level (Highschool Diploma/AS/A level)	6	69	1	2	01:00:00	00:30:00	01:30:00	11:00:00	09:30:00	10:00:00	3	2	1	2	3	2	2	2	3	2	3	2	2	3	2	2	3	3	2	3	1	3	4	3	4	2	2	2	1	00:00:00
	T-Test	Wake			Female		No	31	Higher Education - Undergraduate level (BA/BSc/Degree with Honou...	15	56	1	2	15:25:00	00:15:00	15:40:00	04:10:00	12:30:00	11:15:00	3	3	1	2	4	3	1	1	1	2	1	3	1	1	1	3	2	1	1	2	2	1	3	3	1	1	3	2	3	05:40:00
	T-Test	Wake			Female		No	30	Higher Education - Postgraduate level (Masters degree, Postgradu...	8	102	2	2	00:20:00	00:10:00	00:30:00	10:15:00	09:45:00	10:00:00	5	3	4	3	4	4	3	4	3	3	4	4	3	4	4	4	3	4	3	4	3	3	3	3	4	3	4	3	3	21:35:00
	T-Test	Wake			Female		No	28	Higher Education - Undergraduate level (BA/BSc/Degree with Honou...	15	49	2	1	02:00:00	00:15:00	02:15:00	11:00:00	08:45:00	08:00:00	2	2	1	2	4	1	1	1	1	2	1	3	1	1	1	3	2	1	1	2	2	1	3	3	1	1	1	2	2	05:40:00
	T-Test	Wake			Male		No	24	Higher Education - Undergraduate level (BA/BSc/Degree with Honou...	12	85	1	2	03:30:00	00:15:00	03:45:00	11:00:00	07:15:00	07:33:00	4	1	2	3	4	4	4	3	1	4	2	3	2	1	2	4	4	4	3	3	3	3	2	5	4	2	2	3	3	22:30:00
	T-Test	Wake			Female		No	23	Higher Education - Undergraduate level (BA/BSc/Degree with Honou...	9	59	2	1	00:00:00	00:10:00	00:10:00	11:00:00	10:50:00	11:00:00	3	2	2	1	3	2	1	3	1	1	2	2	3	3	2	1	4	3	2	1	1	3	1	2	3	3	2	1	1	21:00:00
	T-Test	Wake			Female		No	26	Higher Education - Undergraduate level (BA/BSc/Degree with Honou...	7	87	2	2	02:00:00	01:00:00	03:00:00	07:30:00	04:30:00	04:30:00	4	2	4	3	4	4	4	3	3	4	2	3	2	1	3	2	3	3	3	4	3	3	4	3	3	2	2	3	3	04:00:00
	Z-Score	Sleep			Female		No	19	Higher Education - Undergraduate level (BA/BSc/Degree with Honou...	14	57	1	3	22:00:00	00:30:00	22:30:00	04:30:00	06:00:00	04:30:00	4	3	1	2	3	1	2	2	1	2	2	1	3	2	2	2	1	3	1	2	3	2	1	1	1	1	3	2	3	21:30:00
	Z-Score	Sleep			Female		No	18	Higher Education - Postgraduate level (Masters degree, Postgradu...	7	70	1	3	20:50:00	00:20:00	21:10:00	04:29:00	07:19:00	10:25:00	1	1	1	2	3	1	2	2	2	4	3	3	3	3	3	3	2	3	2	2	2	2	3	2	3	3	3	2	4	00:30:00
	Z-Score	Sleep			Female		No	19	Further Education level (Highschool Diploma/AS/A level)	6	109	2	2	03:00:00	01:00:00	04:00:00	12:00:00	08:00:00	09:00:00	4	3	4	4	3	3	5	3	4	4	3	4	5	4	4	5	3	4	4	4	5	3	5	3	2	3	3	4	4	23:30:00
	Z-Score	Sleep			Female		No	20	Further Education level (Highschool Diploma/AS/A level)	8	80	2	2	03:30:00	00:20:00	03:50:00	08:30:00	04:40:00	05:00:00	3	2	3	1	3	5	4	3	3	3	2	4	2	2	2	2	3	3	4	2	3	2	3	3	2	3	3	2	3	05:30:00
	Z-Score	Sleep			Female		Currently under assessment	20	Higher Education - Postgraduate level (Masters degree, Postgradu...	14	71	2	2	23:30:00	01:35:00	01:05:00	09:00:00	07:55:00	05:32:00	5	2	3	2	2	3	2	2	2	3	2	3	1	2	3	3	4	3	4	2	2	1	1	2	3	2	2	3	2	23:00:00
	Z-Score	Sleep			Female		No	20	Further Education level (Highschool Diploma/AS/A level)	7	74	2	1	05:30:00	00:20:00	05:50:00	12:30:00	06:40:00	07:00:00	4	3	2	3	2	3	3	2	3	2	2	4	2	2	2	3	2	3	2	2	2	3	3	2	3	3	4	2	1	02:30:00
	Z-Score	Sleep			Female		No	19	Secondary School level (GCSE, O level, NVQ)	10	82	3	1	23:00:00	05:00:00	04:00:00	07:00:00	03:00:00	03:00:00	1	2	2	3	3	2	5	3	3	2	3	4	3	2	2	4	3	3	3	2	2	2	3	4	4	3	2	3	4	01:00:00
	Z-Score	Wake			Female		No	24	Further Education level (AS/A level)	8	76	5	3	04:00:00	03:00:00	07:00:00	10:30:00	03:30:00	07:00:00	2	3	3	3	3	2	3	2	2	2	3	3	3	3	3	4	4	3	1	2	3	3	3	2	2	2	2	2	3	00:00:00
	Z-Score	Wake			Female		No	23	Further Education level (AS/A level)	9	81	1	2	00:00:00	00:30:00	00:30:00	09:30:00	09:00:00	08:00:00	2	2	2	2	3	3	3	2	2	3	3	2	2	3	4	4	4	3	2	3	3	2	4	2	4	3	2	3	4	23:00:00
	Z-Score	Wake			Female		No	24	Further Education level (Highschool Diploma/AS/A level)	7	99	2	2	22:30:00	00:40:00	23:10:00	05:45:00	06:35:00	06:15:00	3	2	4	4	3	4	4	3	4	3	4	4	3	4	4	3	3	4	2	4	3	4	4	2	3	4	2	3	5	22:00:00
	Z-Score	Wake			Female		No	26	Higher Education - Undergraduate level (BA/BSc/Degree with Honou...	6	108	2	2	00:30:00	02:00:00	02:30:00	11:00:00	08:30:00	08:30:00	3	2	3	4	3	4	5	3	4	5	4	5	4	2	3	5	4	4	3	4	2	3	5	5	5	3	3	4	4	21:00:00
[truncated: 31 more columns]
